# Supplementary material for: Selenomethionine and Allicin Synergistically Mitigate Intestinal Oxidative Injury by Activating the Nrf2 Pathway
Source: Toxics. 2024 Sep 30;12(10):719. doi: 10.3390/toxics12100719 (PMC11510923; doi:10.3390/toxics12100719)
Supplement: Supplementary file 1 [file toxics-12-00719-s001.zip]

Archive with 1 entries (1 files):
- toxics-3162280-supplementary.pdf
